# Supplementary material for: Do Old Age and Comorbidity via Non-Communicable Diseases Matter for COVID-19 Mortality? A Path Analysis
Source: Front Public Health. 2021 Nov 16;9:736347. doi: 10.3389/fpubh.2021.736347 (PMC8634945; doi:10.3389/fpubh.2021.736347)
Supplement: Supplementary file 1 [file Data_Sheet_1.zip]

Archive with 1 entries (1 files):
- old_age_non-communicable_diseases_raise_covid19_death.dta
